# Supplementary material for: Performance of Swedish Warmblood fragile foal syndrome carriers and breeding prospects
Source: Genet Sel Evol. 2022 Jan 21;54:4. doi: 10.1186/s12711-021-00693-4 (PMC8783495; doi:10.1186/s12711-021-00693-4)
Supplement: Supplementary file 2 — Additional file 2: Table S1. Descriptive statistics of the traditional evaluating traits in the NS horses. The following values are reported for each traditional evaluating trait in the NS horses: number of observations, mean, standard deviation, minimum, 25th percentile, 75th percentile and maximum. [file 12711_2021_693_MOESM2_ESM.xlsx]

## Sheet: NS
Descriptive statistics of the Traditional Evaluating Traits in the NS horses
Variable	N	Mean	Std. Dev.	Min	Pctl. 25	Pctl. 75	Max
Correctness of legs	621	100.246	8.684	62.89	95.069	105.506	125.825
Horse type	621	111.258	16.788	62.348	100.76	122.684	159.513
Show jumping	621	78.499	10.385	47.452	70.877	86.053	99.939
Jumping technique	621	79.796	10.292	51.887	72.473	86.79	110.075
Jumping temperament	621	81.007	9.822	54.614	74.243	87.53	110.745
Walk	621	114.221	16.592	63.412	102.811	126.26	165.334
Trot	621	119.247	19.551	59.983	106.62	133.962	167.136
Canter	621	112.649	19.44	50.81	99.441	126.861	165.538
Temperament for gait	621	117.925	20.305	61.843	105.003	132.961	175.623
Dressage	621	121.905	20.592	61.389	108.545	136.422	182.866
