# Supplementary material for: Performance of Swedish Warmblood fragile foal syndrome carriers and breeding prospects
Source: Genet Sel Evol. 2022 Jan 21;54:4. doi: 10.1186/s12711-021-00693-4 (PMC8783495; doi:10.1186/s12711-021-00693-4)
Supplement: Supplementary file 3 — Additional file 3: Table S2. Effect of the WFFS genotype on the DEBV for the linear descriptive traits for both NS and SJ SWB horses. Table S2 shows the effect of the WFFS expressed in significance level and in LSM of the DEBV for the linear descriptive traits per each subgroup (NS and SJ SWB). EBV for the linear descriptive traits in the SWB population have a mean value of 100 and a genetic standard deviation of 4 index units. [file 12711_2021_693_MOESM3_ESM.xlsx]

## Sheet: Sheet1
Effect of the WFFS genotype on the Linear Descriptive DEBVs for both NS and SJ SWB horses
Subgroup	Linear Traits	Extreme values	F value WFFS	P value WFFS	F Birth year cohort	P Birth year cohort	LSM (N/N)	SE (N/N)	LSM (WFFS/N)	SE (WFFS/N)
NS	Type	Refined- Heavy	0.27	0.60	1.28	0.26	99.18	0.41	98.89	0.64
SJ			1.52	0.21	1.97	0.07	100.49	0.24	101.29	0.66
NS	Body shape	Long - Short	9.40	0.002	1.22	0.29	100.55	0.39	98.87	0.62
SJ			3.21	0.07	0.88	0.50	100.07	0.25	98.79	0.72
NS	Body shape	Long legged - Short legged	2.74	0.09	2.44	0.03	99.21	0.45	100.24	0.71
SJ			0.46	0.49	1.34	0.23	99.81	0.24	100.24	0.65
NS	Body direction	Uphill - Downhill	0.82	0.36	3.33	0.003	97.29	0.51	97.93	0.80
SJ			1.54	0.21	0.89	0.50	100.88	0.25	101.74	0.70
NS	Length of neck	Long - Short	4.95	0.03	1.03	0.40	98.56	0.41	97.29	0.65
SJ			1.91	0.16	1.77	0.10	100.77	0.23	101.66	0.65
NS	Position of neck	Vertical - Horizontal	0	0.99	0.58	0.74	100.34	0.26	100.34	0.39
SJ			0.86	0.35	1.56	0.15	101.55	0.17	101.43	0.43
NS	Shape of neck	Arched - Straight	11.01	0.0001	1.43	0.20	98.01	0.45	96	0.70
SJ			2	0.15	0.35	0.90	101.03	0.26	102.02	0.71
NS	Withers	High - Low	7.70	0.01	0.93	0.47	100.2	0.43	101.73	0.65
SJ			0.02	0.88	0.32	0.92	99.41	0.17	99.47	0.43
NS	Position of shoulder	Sloping - Straight	0.24	0.62	2.50	0.02	98.04	0.44	97.73	0.70
SJ			1.28	0.25	1.22	0.29	101.57	0.23	102.31	0.66
NS	Line of back	Straight - Swayback	0	0.98	1.68	0.12	99.83	0.38	99.82	0.61
SJ			1.74	0.18	0.21	0.97	100.23	0.02	101.15	0.70
NS	Loins	Long - Short	9.52	0.002	0.97	0.45	101.01	0.37	99.38	0.60
SJ			12.88	0.0001	0.58	0.75	99.88	0.26	97.26	0.74
NS	Shape of croup	Sloping - Straight	0.06	0.80	0.60	0.72	100.39	0.39	100.25	0.62
SJ			8.25	0.0001	0.87	0.51	100.04	0.24	98.04	0.70
NS	Length of croup	Long - Short	6.20	0.013	1.77	0.10	99.23	0.25	99.98	0.38
SJ			1.18	0.27	0.65	0.69	100.48	0.25	101.23	0.70
NS	Foreleg	Over knee – Back knee	14.59	0.0001	1.37	0.23	100.38	0.39	98.24	0.63
SJ			0.06	0.80	1.69	0.12	99.95	0.23	99.78	0.67
NS	Foreleg	Toed in - Toed out	1.40	0.23	1.02	0.40	98.86	0.40	98.21	0.63
SJ			0.51	0.47	0.80	0.56	100.85	0.24	101.32	0.67
NS	Pastern, front	Upright - Weak	0.52	0.47	0.57	0.75	100.2	0.32	100.54	0.52
SJ			3.16	0.07	2.32	0.03	99.95	0.22	101.12	0.66
NS	Hind leg	Cow hocked - Bowlegged	0.19	0.66	2.15	0.05	100.09	0.35	100.31	0.58
SJ			0.11	0.73	1.41	0.20	100.46	0.22	100.68	0.66
NS	Hind leg	Sickle - Straight	0.63	0.42	0.50	0.80	100.13	0.39	99.69	0.62
SJ			0.01	0.94	2.93	0.0008	99.7	0.25	99.75	0.70
NS	Pastern, hind	Upright - Weak	0.01	0.93	0.94	0.46	99.89	0.36	99.85	0.59
SJ			0.72	0.39	1.36	0.22	99.94	0.15	100.25	0.38
NS	Correctness in movements	Winging-Paddling	6.63	0.01	0.49	0.81	100.78	0.24	101.57	0.36
SJ			4.91	0.03	0.43	0.86	99.18	0.12	98.52	0.30
NS	Hooves	Big - Small	1.92	0.16	0.71	0.63	101.19	0.37	101.92	0.59
SJ			0.35	0.55	2	0.06	98.78	0.16	98.54	0.41
NS	Walk: cadence	Even - Uneven	6.04	0.01	2.34	0.03	97.02	0.38	95.66	0.62
SJ			4.13	0.04	1.44	0.19	102.39	0.19	101.27	0.56
NS	Walk: stride length	Long - Short	7.86	0.005	1.42	0.20	98.08	0.33	96.88	0.50
SJ			7.57	0.01	0.54	0.78	101.60	0.27	99.56	0.76
NS	Walk: energy	Hurried - Slow	0.98	0.32	4.52	0.001	97.75	0.34	97.26	0.55
SJ			6.55	0.01	0.50	0.80	101.05	0.21	102.65	0.63
NS	Walk: suppleness	Supple - Stiff	5.66	0.02	1.16	0.32	98.15	0.34	97.10	0.52
SJ			2.73	0.09	0.59	0.74	101.67	0.26	100.51	0.72
NS	Trot: length of stride	Long - Short	3.65	0.05	3.59	0.002	96.9	0.48	95.64	0.74
SJ			0.61	0.43	1.78	0.10	102.32	0.24	101.81	0.66
NS	Trot: elasticity	Elastic - Inelastic	7.23	0.02	2.08	0.05	97.24	0.44	95.87	0.66
SJ			0.48	0.49	1.31	0.25	102.25	0.17	102.54	0.43
NS	Trot: foreleg activity	Active - Inactive	1.42	0.23	4.13	0.001	96.34	0.48	95.54	0.76
SJ			0.03	0.85	2.01	0.06	102.51	0.22	102.40	0.62
NS	Trot: hind leg activity	Active - Inactive	0.54	0.46	4.23	0.001	96.72	0.52	96.20	0.81
SJ			3.26	0.07	1.48	0.18	102.02	0.22	103.15	0.63
NS	Trot: hind leg position	Under the body -Behind the body	3.87	0.05	5.47	0.001	96.24	0.48	94.97	0.76
SJ			3.15	0.07	1.02	0.41	102.57	0.22	103.68	0.63
NS	Canter: rhythm	Even - Uneven	4.69	0.03	2.41	0.03	97.36	0.37	96.32	0.56
SJ			4.93	0.03	0.47	0.83	100.11	0.24	101.52	0.68
NS	Canter: stride length	Long - Short	1.29	0.25	3.21	0.004	99.58	0.49	98.81	0.77
SJ			0.41	0.52	1.41	0.20	99.76	0.23	100.16	0.64
NS	Canter: action	Round - Flat	0	0.97	3.08	0.006	98.89	0.46	98.91	0.74
SJ			2.55	0.11	1.30	0.25	99.66	0.23	100.71	0.67
NS	Canter: balance	Well balanced - Unbalanced	0.05	0.81	2.15	0.05	98.39	0.45	98.24	0.72
SJ			2.55	0.11	1.30	0.25	99.66	0.23	100.71	0.67
NS	Canter: elasticity	Elastic - Stiff	1.78	0.18	2.60	0.01	99.41	0.38	98.75	0.57
SJ			0.43	0.51	0.53	0.78	99.83	0.15	100.08	0.38
NS	Direction (gaits overall)	Uphill - Downhill	0.20	0.65	3.93	0.001	96.86	0.53	97.19	0.84
SJ			7.36	0.01	0.60	0.70	101.37	0.22	103.06	0.63
NS	Take off - direction	Upwards - Forwards	1.66	0.20	2.22	0.04	103.64	0.27	104.10	0.42
SJ			8.07	0.005	2.75	0.01	95.47	0.22	93.75	0.61
NS	Take off - power	Powerful - Weak	0.63	0.42	2.41	0.03	102.64	0.37	102.23	0.59
SJ			3.94	0.05	0.54	0.77	96.33	0.19	95.41	0.48
NS	Take off - quickness	Quick - Slow	1.78	0.18	3.28	0.004	104.15	0.39	104.87	0.62
SJ			3.50	0.06	0.25	0.96	96.95	0.25	98.26	0.71
NS	Technique: foreleg	Bent - Hanging	0.95	0.33	1.90	0.07	102.41	0.26	102.74	0.39
SJ			5.86	0.01	1.98	0.06	96.67	0.25	97.99	0.70
NS	Technique: back	Rounded - Hollow	0.53	0.46	5.52	0.001	103.32	0.38	102.93	0.60
SJ			2.89	0.09	3	0.007	95.82	0.23	94.70	0.67
NS	Technique: haunches	Open - Tight	0.82	0.36	4.63	0.001	103.45	0.37	102.98	0.59
SJ			6.79	0.01	0.73	0.62	97.13	0.17	96.01	0.44
NS	Scope	Much - Little	4.97	0.03	6.67	0.001	105.26	0.41	106.49	0.64
SJ			2.52	0.11	1.44	0.19	94.38	0.29	93.15	0.79
NS	Elasticity	Elastic - Stiff	1.27	0.26	1.80	0.10	102.17	0.36	102.76	0.58
SJ			0.98	0.32	2.03	0.05	96.88	0.23	96.23	0.67
NS	Care	Too careful - Not careful	1.28	0.25	1.18	0.31	103.07	0.39	103.71	0.63
SJ			2.67	0.10	2.91	0.008	96.88	0.21	97.87	0.61
NS	Distance estimation	Secure - Insecure	7.35	0.01	1.58	0.15	102.2	0.17	102.82	0.26
SJ			4.71	0.03	1.58	0.15	97	0.22	98.39	0.64
NS	Balance	Balanced - Unbalanced	0.51	0.47	1.96	0.07	101.54	0.30	101.22	0.50
SJ			10	0.0002	1.62	0.14	97.85	0.22	99.88	0.64
NS	Reaction	Quick - Slow	0.60	0.44	2.25	0.04	102.97	0.30	103.31	0.49
SJ			0.04	0.83	1.11	0.35	96.87	0.21	96.75	0.61
NS	Approach to assignment	Focused - Unfocused	9.22	0.003	1.36	0.23	102.23	0.33	103.72	0.54
SJ			0.63	0.42	0.47	0.83	97.49	0.21	97.98	0.62
NS	Behavior	Relaxed - Tense	7.25	0.01	0.92	0.48	101.94	0.35	103.33	0.57
SJ			2.49	0.11	1.20	0.30	97.99	0.22	96.98	0.64
