# Supplementary material for: Performance of Swedish Warmblood fragile foal syndrome carriers and breeding prospects
Source: Genet Sel Evol. 2022 Jan 21;54:4. doi: 10.1186/s12711-021-00693-4 (PMC8783495; doi:10.1186/s12711-021-00693-4)
Supplement: Supplementary file 4 — Additional file 4: Table S3. Descriptive statistics of the traditional evaluating traits in the SJ horses. The following values are reported for each traditional evaluating trait in the SJ horses: number of observations, mean, standard deviation, minimum, 25th percentile, 75th percentile and maximum. [file 12711_2021_693_MOESM4_ESM.xlsx]

## Sheet: SJ
Descriptive statistics of the Traditional Evaluating Traits in the SJ horses
Variable	N	Mean	Std. Dev.	Min	Pctl. 25	Pctl. 75	Max
Correctness of legs	718	102.517	7.957	68.608	97.501	107.366	126.199
Horse type	718	102.413	11.628	61.793	94.02	109.976	142.244
Show jumping	718	125.328	12.563	100.086	116.619	134.635	168.353
Jumping technique	718	124.233	12.157	91.974	116.113	132.961	163.981
Jumping temperament	718	123.398	11.973	91.802	115.136	132.256	162.595
Walk	718	96.604	10.423	56.572	90.105	102.76	139.251
Trot	718	95.777	10.847	63.91	89.115	101.438	151.618
Canter	718	103.734	11.224	75.154	96.221	110.795	143.858
Temperament for gait	718	98.595	11.14	65.109	90.944	105.339	148.555
Dressage	718	95.008	10.969	60.905	87.666	100.736	146.694
